# Supplementary material for: Lactate Dehydrogenase Inhibitors Suppress Borrelia burgdorferi Growth In Vitro
Source: Pathogens. 2023 Jul 22;12(7):962. doi: 10.3390/pathogens12070962 (PMC10384987; doi:10.3390/pathogens12070962)
Supplement: Supplementary file 1 [file pathogens-12-00962-s001.zip]

Archive with 1 entries (1 files):
- pathogens-2495785-supplementary.pdf
